# Supplementary material for: Establishing best-practice statements for post-custody community transition: Insights from a modified Delphi study
Source: PLoS One. 2025 May 8;20(5):e0323118. doi: 10.1371/journal.pone.0323118 (PMC12061168; doi:10.1371/journal.pone.0323118)
Supplement: Appendix 1 — (ZIP) [file pone.0323118.s001.zip]

Archive with 3 entries (2 files):
- Appendix 1 (Figure a, b)/
- Appendix 1 (Figure a, b)/Appendix 1 (Figure a).tif
- Appendix 1 (Figure a, b)/Appendix 1 (Figure b).tif
